# Supplementary material for: Applying quantitative spatial phenotypes analysis to the investigation of peltate glandular trichomes development pattern in Perilla frutescens
Source: Plant Methods. 2023 Aug 25;19:88. doi: 10.1186/s13007-023-01072-4 (PMC10464211; doi:10.1186/s13007-023-01072-4)
Supplement: Supplementary file 2 — Additional file 2: Table S1. The head cells diameter dimensions of various GTs in P. frutescens. [file 13007_2023_1072_MOESM2_ESM.xlsx]

## Sheet: PGT
Leaf	Surface	Peltate glandular trichomes
		Serial number of glandular trichomes	The head cells diameter (μm)
1	Adaxial	N/A	N/A
	Abaxial	1	75.05
		2	77.32
		3	76.98
		4	78.75
		5	76.69
		6	67.87
		7	75.08
		8	74.72
		9	70.11
		10	71.96
		11	74.02
		12	69.37
		13	68.22
		14	77.45
		15	68.3
		16	67.4
		17	80.53
		18	74.01
		19	71.99
		20	71.77
		21	60.62
		22	80.29
		23	74.17
		24	71.76
		25	71.56
		26	76.58
		27	85.36
		28	70.58
		29	67.63
		30	78.02
		31	70.49
		32	77.66
		33	66.24
		34	65.02
		35	73.3
		36	71.42
		37	80.14
		38	75.68
		39	82.54
		40	74.42
		41	71.13
		42	70.37
		43	74.32
		44	68.24
		45	83.88
		46	71.22
		47	71.92
		48	70.65
		49	65.65
		50	75.13
		51	68.07
		52	80.29
		53	81.32
		54	73.69
		55	77.22
		56	71.35
		57	72.65
		58	70.39
		59	81.55
		60	63.3
		61	76.8
		62	78.29
		63	72.15
2	Adaxial	N/A	N/A
	Abaxial	1	60.58
		2	71.95
		3	81.54
		4	72.85
		5	79.33
		6	71
		7	73.15
		8	74.47
		9	84.55
		10	76.76
		11	68.4
		12	71.64
		13	68.16
		14	83.68
		15	74.22
		16	67.34
		17	77.72
		18	72.81
		19	74.5
		20	75.61
		21	72.09
		22	69.09
		23	72.98
		24	72.21
		25	68.78
		26	74.74
		27	67.66
		28	69.94
		29	58.89
		30	73.5
		31	73.51
		32	73.21
		33	74.17
		34	69.66
		35	76.02
		36	64.8
		37	79.76
		38	71.56
		39	73.71
		40	72.97
		41	70.03
		42	79.47
		43	78.32
		44	72.93
		45	68.77
		46	78.51
		47	65.68
		48	66.92
		49	56.3
		50	84.9
		51	68.55
		52	84.24
		53	66.34
		54	78.4
		55	80.7
		56	69.42
		57	73.24
		58	69.31
		59	64.5
		60	74.06
		61	74.4
		62	79.99
		63	64.98
		64	66.69
		65	59.05
		66	74.51
		67	78.23
		68	81.39
		69	74.83
		70	85.31
		71	63
		72	65.58
3	Adaxial	N/A	N/A
	Abaxial	1	71.28
		2	63.74
		3	62.68
		4	68.22
		5	77.36
		6	81.71
		7	58.81
		8	72.86
		9	68.36
		10	70.59
		11	68.55
		12	63.96
		13	78.4
		14	82.32
		15	75.55
		16	71.34
		17	72.07
		18	83.43
		19	75.11
		20	62.14
		21	65.17
		22	68.05
		23	73.09
		24	80.73
		25	74.08
		26	69.75
		27	65.97
		28	74.91
		29	78.44
		30	63.19
		31	77.04
		32	68.59
		33	70.45
		34	59.76
		35	70.44
		36	75.67
		37	64.77
		38	71.63
		39	61.35
		40	71.53
		41	74.93
		42	73.81
		43	74.05
		44	67.38
		45	70.35
		46	72.78
		47	74.41
		48	83.54
		49	79.53
		50	68.31
		51	75.07
		52	74.05
		53	74.66
		54	74.98
		55	65.76
		56	76.24
		57	56.81
		58	64.08
		59	69.72
		60	70.84
		61	71.01
		62	72.16
		63	72.92
		64	66.66
		65	79.16
		66	68.18
		67	66.51
		68	58.81
		69	66.19
4	Adaxial	N/A	N/A
	Abaxial	1	60.98
		2	63.14
		3	85.09
		4	66.4
		5	75.06
		6	70.92
		7	76.15
		8	77.99
		9	76.23
		10	71.86
		11	68.42
		12	78.74
		13	79.79
		14	76.6
		15	74.62
		16	72.56
		17	72.83
		18	68.16
		19	79.43
		20	77.9
		21	72.31
		22	68.31
		23	80.43
		24	69.46
		25	72.81
		26	75.07
		27	68.93
		28	63.46
		29	75.39
		30	62.24
		31	64.62
		32	61.57
		33	82.39
		34	71.06
		35	76.53
		36	74.43
		37	62.3
		38	72.34
		39	75.23
		40	73.11
		41	74.54
		42	71.49
		43	74.65
		44	61.95
		45	69.53
		46	66.95
		47	77.36
		48	71.8
		49	64.78
		50	74.69
		51	72.06
		52	71.21
		53	63.01
		54	70.56
		55	76.94
		56	71.67
		57	80.48
		58	68.64
		59	82.59
		60	81.98
5	Adaxial	N/A	N/A
	Abaxial	1	67.67
		2	69.12
		3	70.39
		4	69.67
		5	70.91
		6	89.46
		7	60.08
		8	72.01
		9	71.12
		10	73.57
		11	76.76
		12	77.96
		13	78.22
		14	80.09
		15	73.5
		16	73.52
		17	76.81
		18	72.54
		19	79.58
		20	61.05
		21	82.57
		22	80.22
		23	69.07
		24	83.92
		25	70
		26	69.27
		27	81.55
		28	69.29
		29	81.16
		30	68.66
		31	76.22
		32	61.63
		33	74.87
		34	75.77
		35	68.59
		36	81.54
		37	73.51
		38	79.05
		39	73.48
		40	68.31
		41	82.82
		42	72.46
		43	79.06
		44	73.49
		45	72.52
		46	81.06
		47	72.81
		48	66.97
		49	75.03
		50	71.16
		51	64.09
		52	70.93
		53	73.53
		54	76.08
		55	79.84
		56	67.87
		57	75.21
		58	72.05
		59	73.81
		60	77.22
		61	81.02
		62	74.59
		63	77.28
		64	79.77
		65	66.66
6	Adaxial	N/A	N/A
	Abaxial	1	70.1
		2	70.19
		3	66.74
		4	67.22
		5	66.03
		6	64.41
		7	72.56
		8	70.17
		9	84.05
		10	74.11
		11	72.48
		12	72.56
		13	74.88
		14	71.72
		15	80.95
		16	78.2
		17	80.44
		18	76.17
		19	64.77
		20	66.62
		21	76.2
		22	74.06
		23	71.15
		24	75.27
		25	78.72
		26	78.89
		27	64.05
		28	68.11
		29	73.12
		30	71.94
		31	72.27
		32	70.17
		33	67.52
		34	76.81
		35	66.13
		36	66.56
		37	76.11
		38	61.46
		39	75.9
		40	76.91
		41	64.1
		42	79.98
		43	72.63
		44	76.99
		45	66.62
		46	68.51
		47	61.72
		48	76.3
		49	80.71
		50	66.88
		51	66.72
		52	79.72
		53	77.07
		54	75.62
		55	73.37
		56	79.99
		57	75.1
		58	69.67
		59	59.5
		60	71.55
		61	70.54
7	Adaxial	N/A	N/A
	Abaxial	1	66.91
		2	66.91
		3	83.4
		4	75.58
		5	70.15
		6	80.89
		7	62.98
		8	77.41
		9	65.47
		10	66.1
		11	76.38
		12	75.13
		13	67.12
		14	76.57
		15	79.09
		16	61.43
		17	78.35
		18	76.12
		19	74.33
		20	70.02
		21	63.94
		22	68.08
		23	68.11
		24	65.19
		25	74.39
		26	69.22
		27	75.22
		28	70.4
		29	71.25
		30	74.24
		31	79.34
		32	72.03
		33	66.05
		34	72.3
		35	75.44
		36	64.47
		37	78.85
		38	71.76
		39	73.86
		40	65.29
		41	81.81
		42	68.69
		43	69.6
		44	76.69
		45	62.94
		46	72.63
		47	81.6
		48	70.2
		49	86.45
		50	70.73
		51	73.91
		52	67.1
		53	66.79
		54	68.33
		55	85.92
		56	76.39
		57	74.4
		58	63.49
		59	73.44
		60	67.46
		61	71.21
		62	83.42
		63	69.3
		64	66.59
		65	63.74
8	Adaxial	N/A	N/A
	Abaxial	1	69.77
		2	75.5
		3	73.94
		4	69.75
		5	69.96
		6	69.05
		7	74.17
		8	76
		9	80.61
		10	85.26
		11	78.65
		12	71.31
		13	64.75
		14	69.14
		15	65.66
		16	61.18
		17	67.39
		18	74.05
		19	79.28
		20	75.59
		21	81.29
		22	73.22
		23	81.42
		24	74.53
		25	74.7
		26	79.26
		27	77.12
		28	72.66
		29	70.24
		30	71.79
		31	76.61
		32	68.76
		33	71.51
		34	80.19
		35	64.98
		36	80.98
		37	78.14
		38	83.34
		39	73.06
		40	73.12
		41	82.3
		42	65.59
		43	69.17
		44	79.63
		45	66.83
		46	73.06
		47	75.35
		48	86.13
		49	70.65
		50	71.05
		51	71.55
		52	74.63
		53	67.36
		54	82.94
		55	82.07
		56	56.72
		57	70.31
		58	73.52
		59	74.14
		60	78.21
		61	73.61
		62	62.63
		63	72.6
		64	83.87
9	Adaxial	N/A	N/A
	Abaxial	1	73
		2	73.38
		3	69.39
		4	80.96
		5	79.36
		6	70.77
		7	65.41
		8	61.7
		9	64.3
		10	76.26
		11	57.96
		12	71.6
		13	75.93
		14	77.49
		15	80.24
		16	66.06
		17	60.61
		18	82.01
		19	71.55
		20	68.71
		21	71.62
		22	64.74
		23	66.25
		24	74.99
		25	74.05
		26	66.24
		27	75.56
		28	76.36
		29	77.75
		30	67.33
		31	76.01
		32	75
		33	79.91
		34	77.93
		35	79.56
		36	77.37
		37	68.33
		38	68.2
		39	64.81
		40	72.87
		41	73.88
		42	80.08
		43	68.47
		44	63.98
		45	70.71
		46	72.16
		47	83.34
		48	73.23
		49	79.93
		50	79.76
		51	61.34
		52	77.21
		53	74.8
		54	64.35
		55	75.98
		56	69.61
		57	65.84
		58	72.96
		59	71.58
		60	71.87
		61	71.26
		62	74.19
		63	75.96
		64	75.92
		65	78.75
		66	74.02
		67	74.57
		68	60.1
		69	63.92
10	Adaxial	N/A	N/A
	Abaxial	1	69.01
		2	67.97
		3	69.19
		4	61.53
		5	70.68
		6	58.95
		7	84.29
		8	60.41
		9	74.1
		10	63.73
		11	75.2
		12	63.28
		13	66.15
		14	77.49
		15	82.63
		16	69.96
		17	67.88
		18	67.81
		19	80.63
		20	59.62
		21	79.35
		22	67.13
		23	75.46
		24	66.29
		25	73.33
		26	75.73
		27	72.17
		28	83.73
		29	68.21
		30	69.91
		31	75.79
		32	80.39
		33	69.67
		34	69.73
		35	66.53
		36	74.16
		37	77.51
		38	68.63
		39	75.45
		40	66.65
		41	82.8
		42	72.12
		43	70.37
		44	71.15
		45	66.54
		46	77.16
		47	81.03
		48	82.99
		49	63.86
		50	78.35
		51	72.77
		52	64.01
		53	71.84
		54	57.32
		55	64.82
		56	79.67
		57	74.78
		58	68.25
		59	69.67
		60	65.61
		61	68.36
		62	81.3
		63	70.62
		64	64.56
		65	76.28
		66	70.76
		67	64.92
		68	71.46
		69	64.18

## Sheet: CGT
Leaf	Surface	Capitate glandular trichomes
		Serial number of glandular trichomes	The head cells diameter (μm)
1	Adaxial	1	23.94
		2	23.18
		3	27.67
		4	23.36
		5	25.37
		6	22.73
		7	19.93
		8	21.93
		9	27.51
		10	28.21
		11	34.09
		12	29.45
		13	27.37
		14	20.84
		15	28.64
		16	26.14
		17	24.35
		18	30.28
		19	24.62
		20	22.48
		21	24.62
		22	26.57
		23	24.2
		24	27.7
		25	19.08
		26	26
		27	19.74
		28	25.76
		29	26.62
		30	23.73
		31	24.71
		32	26.8
		33	30.28
		34	21
		35	23.65
		36	21.96
	Abaxial	1	28.15
		2	24.02
		3	19.57
		4	21.36
		5	25.73
		6	21.4
		7	25.8
		8	24.48
		9	22.68
		10	21.59
		11	21.28
		12	20.86
		13	24.19
		14	23.69
		15	26.93
		16	21.04
		17	27.63
2	Adaxial	1	27.39
		2	24.9
		3	26.41
		4	22.2
		5	25.8
		6	27.13
		7	19.92
		8	27.85
		9	22.98
		10	32.1
		11	28.26
		12	29.7
		13	25.24
		14	26.01
		15	29.75
		16	28.39
		17	22.7
		18	34.66
		19	25.9
		20	19.44
		21	22.72
		22	26.1
		23	20.95
		24	23.32
		25	33.56
		26	32.77
		27	25.82
		28	26.75
		29	23.58
		30	28.52
		31	20.9
		32	27.53
		33	24.01
		34	20.41
		35	26
		36	27.06
		37	26.84
		38	23.01
		39	21.41
		40	23.49
		41	24.4
		42	30.32
	Abaxial	1	24.91
		2	19.74
		3	22.22
		4	23.51
		5	21.37
		6	21.41
		7	28.13
		8	21.24
		9	22.23
		10	20.94
		11	22.48
		12	24.73
		13	27.22
		14	22.47
3	Adaxial	1	30.17
		2	26.43
		3	23.78
		4	21.33
		5	23.67
		6	29.46
		7	25.87
		8	28.98
		9	29.39
		10	26.78
		11	30.36
		12	31.67
		13	23.59
		14	26
		15	23.89
		16	26.43
		17	22.02
		18	26.44
		19	37.56
		20	25.54
		21	18.85
		22	27.1
		23	26.88
		24	17.18
		25	21.06
		26	24.53
		27	28.02
		28	26.63
		29	28.34
		30	23.3
		31	20.32
		32	27.43
		33	22.26
		34	22.51
		35	29.17
		36	27.39
		37	22.78
		38	23.68
		39	24.09
		40	24.6
		41	26.01
		42	24.67
		43	21.69
		44	24.09
		45	29.28
		46	23.16
		47	26.41
	Abaxial	1	23.41
		2	26.14
		3	23.1
		4	27.39
		5	21.57
		6	22.6
		7	25.21
		8	28.97
		9	27.01
		10	22.27
		11	26.43
		12	21.74
		13	25.62
		14	23.69
		15	25.29
4	Adaxial	1	21.73
		2	22.22
		3	24.27
		4	22.4
		5	30.28
		6	30.33
		7	22.89
		8	27.17
		9	29.81
		10	21.62
		11	22.39
		12	22.45
		13	28.83
		14	28.65
		15	28.27
		16	25.99
		17	29.41
		18	29.97
		19	25.72
		20	19.7
		21	21.88
		22	29.48
		23	27.16
		24	22.36
		25	27.19
		26	26.01
		27	30.28
		28	28.28
		29	25.87
		30	22.04
		31	23.69
		32	20.42
		33	20.54
	Abaxial	1	21.01
		2	26.3
		3	24.73
		4	26.12
		5	26.72
		6	27.17
		7	20.4
		8	19.45
		9	22.91
		10	24.29
		11	24.47
		12	21.6
		13	25.37
		14	22.6
		15	23.8
		16	24.64
5	Adaxial	1	24.2
		2	24.29
		3	22.98
		4	25.09
		5	22.04
		6	31.63
		7	20.41
		8	30.5
		9	21.73
		10	29.07
		11	28.59
		12	26.43
		13	29.53
		14	25.54
		15	27.83
		16	18.81
		17	19.39
		18	27.95
		19	25.87
		20	21.99
		21	28.89
		22	23.89
		23	24.86
		24	30.53
		25	19.88
		26	26.08
		27	23.18
		28	25.15
		29	23.25
		30	27.53
	Abaxial	1	26.98
		2	25.21
		3	23.9
		4	28.2
		5	28.18
		6	22.98
		7	24.38
		8	21.61
		9	26.13
		10	22.9
		11	26.83
		12	24.63
6	Adaxial	1	28.37
		2	24.52
		3	27.81
		4	25.87
		5	23.49
		6	21.99
		7	27.63
		8	24.71
		9	28.52
		10	26.28
		11	24.73
		12	28.45
		13	23.54
		14	24.23
		15	15.24
		16	20.1
		17	26.95
		18	22.75
		19	28.27
		20	20.81
		21	16.41
		22	26.16
		23	29.71
		24	27.96
		25	29.78
		26	23.89
		27	21.25
		28	24.8
		29	25.44
		30	25.38
		31	17.78
		32	29.24
		33	29.43
		34	22.09
		35	21.92
		36	25.06
		37	32.25
		38	28.89
		39	25.52
	Abaxial	1	23.29
		2	28.23
		3	23.51
		4	29.48
		5	25.02
		6	24.33
		7	31.94
		8	26.03
		9	24.68
		10	23.96
		11	29.51
		12	28.18
		13	24.65
		14	23.47
7	Adaxial	1	26.61
		2	25.43
		3	31.45
		4	25.51
		5	20.85
		6	19.36
		7	28.23
		8	23.64
		9	29.49
		10	22.25
		11	29.5
		12	27.82
		13	24.78
		14	23.33
		15	28.11
		16	31
		17	25.07
		18	24.35
		19	33.36
		20	26.48
		21	27.05
		22	28.25
		23	23.66
		24	25.07
	Abaxial	1	21.14
		2	27.68
		3	21.73
		4	23.53
		5	22.49
		6	24.89
		7	29.39
		8	20.04
		9	26.41
		10	26.41
		11	23.97
		12	26.84
		13	24.51
		14	21.37
		15	25.93
		16	26.04
		17	27.19
		18	23.66
8	Adaxial	1	23.19
		2	21.47
		3	25.52
		4	29.39
		5	18.67
		6	22.02
		7	25.72
		8	27.68
		9	27.01
		10	27.32
		11	22.78
		12	23.65
		13	24.08
		14	29.53
		15	25.7
		16	28.06
		17	29.68
		18	25.17
		19	21.13
		20	22.25
		21	30.03
		22	17.55
		23	24.64
		24	27.15
		25	20.41
		26	28.76
	Abaxial	1	25.37
		2	27.6
		3	28.8
		4	30.22
		5	24.26
		6	21.61
		7	23.75
		8	22.59
		9	24.01
		10	24.99
		11	21.89
		12	24.48
		13	16.57
		14	26.44
		15	25.68
		16	22.64
		17	22.99
		18	23.04
		19	25.98
		20	24.52
		21	28.02
		22	27.17
9	Adaxial	1	23.32
		2	26.69
		3	24.5
		4	26.45
		5	22.05
		6	22.71
		7	24.01
		8	29.03
		9	27.09
		10	23.91
		11	24.11
		12	22.78
		13	23.67
		14	21.61
		15	26.94
		16	26.09
		17	23.84
		18	26.75
		19	26.54
		20	20.94
		21	25.2
		22	24.39
		23	24.35
		24	25.73
		25	28.62
		26	27.6
		27	30.21
		28	18.9
		29	27.12
		30	22.43
		31	22.94
		32	24.32
	Abaxial	1	23.3
		2	27.37
		3	25.37
		4	24.15
		5	22.12
		6	22.98
		7	25.57
		8	26.58
		9	28.54
		10	26.92
		11	23.25
		12	21.23
		13	29.75
		14	31.11
		15	27.07
		16	27.84
		17	19.53
		18	19.53
		19	28.26
		20	23.46
		21	23.13
		22	25.97
		23	23.33
		24	20.81
10	Adaxial	1	26.78
		2	31.43
		3	28.8
		4	14.66
		5	32.41
		6	31.35
		7	24.41
		8	24.24
		9	17.3
		10	28.4
		11	28.91
		12	27.18
		13	28.83
		14	25.14
		15	27.33
		16	16.93
		17	22.98
		18	22.16
		19	21.96
		20	28.37
		21	23.65
		22	18.13
		23	26.83
		24	24.22
		25	26.12
		26	19.33
		27	21.76
		28	21.52
		29	25.47
		30	26.76
		31	26.66
		32	24.34
		33	28.03
		34	26.72
		35	26.87
		36	24.32
		37	25.36
		38	27.63
	Abaxial	1	23.51
		2	18.48
		3	23.37
		4	27.78
		5	21.32
		6	24.8
		7	23
		8	22.7
		9	23.19
		10	26.98
		11	23.11
		12	28.75
		13	24.18
		14	23.95
		15	22.64

## Sheet: DGT
Leaf	Surface	Capitate glandular trichomes
		Serial number of glandular trichomes	The head cells diameter (μm)
1	Adaxia	N/A	N/A
	Abaxial	1	12.93
		2	13.27
		3	11.28
		4	12.08
		5	13.16
		6	14.03
2	Adaxia	N/A	N/A
	Abaxial	1	12.79
		2	12.74
		3	11.85
		4	13.42
		5	13.22
3	Adaxia	N/A	N/A
	Abaxial	1	11.98
		2	13.07
		3	13.09
		4	12.88
		5	12.49
		6	11.85
4	Adaxia	N/A	N/A
	Abaxial	1	13.06
		2	12.99
		3	12.2
		4	12.81
		5	11.98
5	Adaxia	N/A	N/A
	Abaxial	1	12.9
		2	13.75
		3	12.17
		4	12.12
6	Adaxia	N/A	N/A
	Abaxial	1	12.47
		2	12.45
		3	11.78
		4	12.8
		5	13.34
7	Adaxia	N/A	N/A
	Abaxial	1	12.77
		2	13.76
		3	11.76
8	Adaxia	N/A	N/A
	Abaxial	1	12.22
		2	12.67
		3	11.91
9	Adaxia	N/A	N/A
	Abaxial	1	12.3
		2	14.31
		3	13.74
		4	12.54
10	Adaxia	N/A	N/A
	Abaxial	1	12.97
		2	13.4
