# Supplementary material for: Applying quantitative spatial phenotypes analysis to the investigation of peltate glandular trichomes development pattern in Perilla frutescens
Source: Plant Methods. 2023 Aug 25;19:88. doi: 10.1186/s13007-023-01072-4 (PMC10464211; doi:10.1186/s13007-023-01072-4)
Supplement: Supplementary file 7 — Additional file 7: Table S2. Linear regression model equations. [file 13007_2023_1072_MOESM7_ESM.xlsx]

## Sheet: Supplementary tablet 1
Dependent variable	Independent variable				Regression equation	R2	Heteroscedasticitya	Significance of variance testb
	Lsum	d	Log10(Lsum)	Log10(d)
Perillaketone	√				Yp=0.979*Lsum+8.754	0.691	-	**
		√			Yp=52.486*d+4.188	0.538	-	**
	√	√			Yp=0.834*Lsum+10.686*d+6.971	0.698	-	**
			√		Log10(Yp)=0.585*Log10(Lsum)+0.686	0.667	-	**
				√	Log10(Yp)=0.825*Log10(d)+1.718	0.558	-	**
			√	√	Log10(Yp)=0.461*Log10(Lsum)+0.228*Log10(d)+0.929	0.679	-	**
Egomaketone	√				Ye=0.362*Lsum-1.804	0.527	+	**
		√			Ye=22.520*d-4.683	0.554	+	**
	√	√			Ye=0.175*Lsum +13.763*d-4.100	0.593	+	**
			√		Log10(Ye)=1.327*Log10(Lsum)-1.065	0.479	-	**
				√	Log10(Ye)=2.081*Log10(d)+1.374	0.558	-	**
			√	√	Log10(Ye)=0.538*Log10(Lsum)+1.474*Log10(d)+0.480	0.59	-	**
Isoegomaketone	√				Yi=1.055*Lsum-5.798	0.469	+	**
		√			Yi=66.959*d-14.672	0.512	+	**
	√	√			Yi=0.457*Lsum +44.063*d-13.148	0.54	+	**
			√		Log10(Yi)=1.663*Log10(Lsum)-1.135	0.576	-	**
				√	Log10(Yi)=2.693*Log10(d)+1.956	0.635	-	**
			√	√	Log10(Yi)=0.667*Log10(Lsum)+1.829*Log10(d)+0.814	0.662	-	**
Amount sum	√				Ysum=0.015*Lsum+0.006	0.668	+	**
		√			Ysum=0.861*d-0.093	0.636	+	**
	√	√			Ysum=0.009*Lsum+0.416*d-0.063	0.716	+	**
			√		Log10(Ysum)=0.915*Log10(Lsum)-1.744	0.725	-	**
				√	Log10(Ysum)=1.383*Log10(d)-0.088	0.696	-	**
			√	√	Log10(Ysum)=0.550*Log10(Lsum)+0.671*Log10(d)-1.030	0.773	-	**
a：+ ：heteroscedasticity positive， -：heteroscedasticity negative
b：**:p<0.01，*:p<0.05。
