# Supplementary material for: Applying quantitative spatial phenotypes analysis to the investigation of peltate glandular trichomes development pattern in Perilla frutescens
Source: Plant Methods. 2023 Aug 25;19:88. doi: 10.1186/s13007-023-01072-4 (PMC10464211; doi:10.1186/s13007-023-01072-4)
Supplement: Supplementary file 9 — Additional file 9: Table S3. Spital phenotypic parameters and compound contents of each zone. [file 13007_2023_1072_MOESM9_ESM.xlsx]

## Sheet: Supplementary tablet 2
Sample	Division	L0 (mm)	θ(◦)	e (mm)	L1 (mm)	h (mm)	Lsum (mm)	d (mm)	Perillaketone (ng/per)	Egomaketone (ng/per)	Isoegomaketone (ng/per)	Amount sum (nmol/per)	Caryophylene (ng/per)
Leaf 1	AT	22.6628	4.2806	0.487947	10.6852	10.6554	33.348	0.465491	41.3518	11.5074	35.7169	0.53641	3.26298
	A1	22.6628	4.54019	1.28663	8.41956	8.39314	31.0824	0.633309	46.7431	17.1179	44.9667	0.65935	4.68787
	A2	22.6628	15.652	2.8276	5.92995	5.71006	28.5928	0.591593	40.3569	12.5351	38.6691	0.554662	3.06824
	A3	22.6628	25.2691	5.74578	2.71135	2.45191	25.3742	0.561372	29.5784	8.66965	26.8979	0.39458	2.60459
	BT	16.522	19.95	0.508115	14.478	13.6092	31	0.585902	39.4298	12.007	42.4134	0.568671	2.91519
	B1	16.522	23.5274	2.51317	11.6132	10.6478	28.1351	0.650571	37.5038	11.8966	41.2221	0.549155	2.45687
	B2	16.522	25.3689	6.04056	7.57567	6.84513	24.0976	0.54691	33.8893	8.07573	33.2974	0.455874	2.71415
	B3	16.522	29.7467	9.23109	3.55093	3.08302	20.0729	0.366262	33.2693	5.90132	17.323	0.341615	3.08804
	C1	8.42409	25.0378	5.38504	13.6412	12.3593	22.0653	0.51159	25.9635	6.20237	27.2673	0.360053	2.92685
	C2	8.42409	22.7148	9.04733	9.54111	8.80109	17.9652	0.379883	25.2488	3.96213	14.7633	0.265959	3.36753
	C3	8.42409	27.6654	10.1874	5.80639	5.14257	14.2305	0.303472	17.6861	2.58701	8.53668	0.174159	2.63421
	C4	8.42409	32.2821	7.853	2.38667	2.01776	10.8108	0.282167	13.8936	2.01921	4.22148	0.121602	2.50656
	DT	4.25743	24.7562	0.542817	23.4066	21.2555	27.6641	0.603476	43.2537	11.7695	52.8137	0.653572	3.20158
	D1	4.25743	26.8228	2.39474	19.8304	17.6967	24.0878	0.602205	33.0439	7.66054	38.6736	0.481001	2.76944
	D2	4.25743	35.3454	4.67996	14.9739	12.2139	19.2313	0.478095	23.6303	3.066	10.5138	0.224882	3.03081
	D3	4.25743	40.0122	7.42658	10.9382	8.37761	15.1956	0.36582	28.0892	5.80018	25.3511	0.358724	3.03355
	D4	4.25743	38.3776	7.41859	6.93874	5.43952	11.1962	0.297318	16.1855	2.13424	5.1545	0.141775	3.06891
	D5	4.25743	31.7152	4.74195	3.59521	3.05835	7.85264	0.247746	14.566	1.92264	3.28482	0.119356	3.41385
	ET	2.59443	45.201	0.37124	20.0363	14.118	22.6307	0.478182	34.5257	7.58821	37.0397	0.479526	3.03301
	E1	2.59443	42.8521	1.30029	18.7114	13.7175	21.3058	0.495863	26.1877	7.72921	29.8724	0.386566	2.76186
	E2	2.59443	51.9864	3.25972	14.1186	8.69493	16.713	0.433908	28.79	4.19601	18.7505	0.312973	2.78467
	E3	2.59443	55.6211	5.21844	9.63115	5.43835	12.2256	0.342162	24.9948	3.75421	13.1279	0.253204	2.92358
	E4	2.59443	53.1637	5.34368	6.82753	4.09331	9.42196	0.285656	13.661	2.04832	6.71043	0.135538	2.3171
	E5	2.59443	41.8658	3.18183	3.93046	2.92705	6.52489	0.256016	14.2098	1.00613	1.98473	0.103713	2.76361
	FT	1.93871	65.3843	0.354818	15.6375	6.5135	17.5762	0.445807	31.2342	7.09082	25.8605	0.388609	3.10656
	F1	1.93871	65.3031	1.58104	13.115	5.47967	15.0537	0.451525	20.7009	3.90091	13.3058	0.229345	2.88861
	F2	1.93871	70.2068	2.7679	9.15965	3.1017	11.0984	0.334797	15.847	2.50196	6.55068	0.150481	2.84362
	F3	1.93871	71.5042	2.91227	6.01125	1.90698	7.94996	0.287965	14.1689	1.87735	4.70194	0.125321	2.90523
	F4	1.93871	62.4379	1.74711	3.60374	1.66749	5.54245	0.290345	12.9432	0	0	0.0778775	3.10614
	GT	1.99213e-07	75.4324	0.445356	7.84453	1.97307	7.84453	0.328551	19.8397	2.47924	8.28101	0.184904	2.48166
	G1	1.99213e-07	64.5315	1.13819	6.83459	2.93897	6.83459	0.331615	16.3581	0	2.41665	0.113142	3.19979
Leaf 2	AT	11.218	3.62971	0.62807	24.5641	24.5149	35.7821	0.460242	34.4275	5.38755	11.8374	0.312048	4.45056
	A1	11.218	4.08269	3.71663	18.9651	18.9169	30.183	0.466611	37.2741	2.37925	5.35787	0.271392	3.92723
	A2	11.218	8.78621	7.55637	12.8174	12.667	24.0353	0.387513	33.1507	0	2.58095	0.215181	3.77122
	A3	11.218	18.6541	10.6081	8.43624	7.99306	19.6542	0.321541	31.1971	0	1.58242	0.197345	3.85456
	A4	11.218	24.6284	12.1335	4.10176	3.72862	15.3197	0.266111	26.8743	0	0	0.161698	4.69603
	BT	5.81498	10.9692	0.458615	26.1882	25.7097	32.0032	0.452968	31.7192	4.828	12.4838	0.29628	3.63828
	B1	5.81498	12.7607	2.28625	22.8238	22.2601	28.6388	0.479248	33.5814	1.85917	3.39736	0.234067	4.21711
	B2	5.81498	21.4824	5.12236	18.1824	16.9193	23.9974	0.41298	33.1648	1.20702	2.51539	0.222217	3.3498
	B3	5.81498	27.4107	8.60169	12.689	11.2644	18.504	0.332589	29.3673	1.05037	0.824211	0.188115	3.35304
	B4	5.81498	24.1862	9.04615	6.2652	5.71523	12.0802	0.277838	24.3069	0	0	0.146251	3.00214
	CT	3.18645	25.4781	0.453681	25.5031	23.0229	28.6895	0.468286	36.9263	4.74684	12.998	0.330248	3.81547
	C1	3.18645	24.5092	1.76781	23.4079	21.2987	26.5944	0.486909	38.112	2.53241	4.83531	0.274184	5.09012
	C2	3.18645	33.7213	3.43529	19.2403	16.003	22.4267	0.436067	34.8823	2.08934	5.10405	0.25369	3.15998
	C3	3.18645	37.4451	6.92027	14.3473	11.3908	17.5337	0.340251	29.6085	0.836136	1.77551	0.194055	2.67055
	C4	3.18645	37.9871	8.42946	9.60532	7.57043	12.7918	0.298384	23.6291	0.63812	0.937513	0.151768	2.54182
	DT	1.2212	40.2451	0.361308	23.362	17.832	24.5832	0.455977	39.2421	3.41348	8.91728	0.31121	4.44285
	D1	1.2212	40.9602	1.84137	20.6877	15.6226	21.9088	0.441338	37.5869	2.12204	4.18041	0.264537	4.04636
	D2	1.2212	47.5379	4.05519	16.0284	10.8208	17.2496	0.38797	30.0877	0.976612	2.38371	0.201498	2.76323
	D3	1.2212	50.305	5.77678	11.1253	7.10576	12.3465	0.329445	26.5691	0.780232	1.27363	0.172371	2.82022
	D4	1.2212	41.9158	3.10368	5.17409	3.85018	6.39529	0.237225	27.9139	0.618027	0.930181	0.177382	3.04268
	ET	0.844074	59.1137	0.356827	18.88	9.69181	19.7241	0.417615	17.63	13.7066	19.2746	0.306937	2
	E1	0.844074	55.1558	1.44868	17.6688	10.095	18.5129	0.451261	28.6955	1.40833	2.67244	0.197509	3.34604
	E2	0.844074	62.249	2.14241	14.2803	6.64935	15.1244	0.396919	25.8727	1.21452	1.93307	0.174842	3.01838
	E3	0.844074	67.9928	2.70239	10.4379	3.91133	11.282	0.380056	24.6542	0.684324	1.07572	0.159059	2.81916
	E4	0.844074	66.2984	1.95762	5.80599	2.33385	6.65006	0.341322	23.807	0.835745	0.91853	0.153927	3.14855
	FT	2.42286e-07	86.3051	0.325006	9.62171	0.620059	9.62171	0.375393	26.3797	1.14693	2.50477	0.180962	2.64953
	F1	2.42286e-07	65.9858	0.560103	5.52448	2.24826	5.52448	0.271503	17.5722	0.801055	0.984618	0.116604	2.58239
Leaf 3	AT	12.9561	8.80874	0.557199	10.6904	10.5643	23.6465	0.369072	38.3796	4.18126	10.785	0.322071	4.66733
	A2	12.9561	22.5204	2.13475	4.10335	3.79044	17.0595	0.323748	24.3072	2.24465	4.44496	0.186994	6.67527
	BT	9.48008	17.6436	0.502969	13.3753	12.7461	22.8554	0.41312	33.2209	6.56126	12.296	0.314729	5.62734
	B1	9.52523	21.0639	2.8724	10.3386	9.64777	19.8638	0.419015	23.111	2.04122	4.19064	0.177008	5.1713
	B2	9.48008	23.3413	2.71862	4.62039	4.24227	14.1005	0.272351	18.7404	1.30148	2.37825	0.135168	5.78666
	CT	4.57685	19.2453	0.576235	17.6281	16.643	22.2049	0.502674	37.386	6.4997	13.1112	0.344379	4.07427
	C1	4.57685	22.6902	2.8606	14.2169	13.1166	18.7937	0.447185	24.3103	2.59691	5.13865	0.193382	5.05321
	C2	4.57685	28.1401	4.70843	10.0717	8.88121	14.6486	0.326742	18.7637	1.16508	2.52981	0.1354	3.71858
	C3	4.57685	26.5754	2.42878	5.23747	4.68412	9.81432	0.184848	17.9056	0.2621	0.447693	0.112058	4.24382
	D1	3.27121	37.7082	2.26271	14.6113	11.5595	17.8825	0.444752	23.6618	2.96239	6.76528	0.201612	4.47922
	D2	3.27121	44.8051	4.07888	10.2432	7.26762	13.5144	0.278753	17.5137	1.13281	2.47484	0.127348	3.52089
	D3	3.27121	42.9102	3.31541	4.81003	3.52297	8.08124	0.183292	13.4729	0	0	0.0810646	3.27864
	ET	2.04113	50.1804	0.488197	15.807	10.1223	17.8481	0.47655	27.5671	5.53088	12.9011	0.27812	5.83356
	E1	2.04113	53.8585	2.59895	10.8629	6.40674	12.904	0.306821	23.424	1.57356	4.18389	0.176002	3.96037
	E2	2.04113	49.8786	3.427	5.17369	3.33397	7.21482	0.180369	24.2687	0.64429	0.999348	0.156031	5.38585
	FT	1.24678	61.0159	0.39585	13.4399	6.51254	14.6867	0.380492	32.6189	5.03892	12.9325	0.305712	5.86244
	F1	1.24678	62.8923	1.96247	9.67189	4.40713	10.9187	0.253755	20.9373	0.936124	1.8839	0.143151	3.33433
	F2	1.24678	58.6802	2.30667	5.17562	2.69036	6.42241	0.177364	18.1395	0	0	0.109143	3.96037
	GT	0.773596	70.6616	0.917586	8.50012	2.81478	9.27371	0.223829	30.151	1.76562	3.78882	0.215241	6.16144
	HT	2.63823e-07	71.0965	0.351589	5.10318	1.65331	5.10318	0.193199	16.8777	0.356091	0.401259	0.106163	4.20309
Leaf 4	AT	21.2147	20.8849	0.51432	1.42784	1.33403	22.6426	0.439077	22.9071	11.9471	28.5737	0.384606	1.8725
	A1	21.2147	26.2106	1.89492	0.879171	0.788771	22.0939	0.479743	33.9811	14.8758	36.2911	0.516073	3.16833
	BT	14.8893	20.4748	0.42683	3.23567	3.03126	18.125	0.43807	24.0108	15.9301	36.669	0.464805	2.4119
	B1	14.8893	15.4933	2.59488	1.72304	1.66042	16.6124	0.453711	27.8458	8.28439	22.4443	0.354686	2.64374
	CT	7.36158	17.2553	0.576355	4.42205	4.22303	11.7836	0.458013	22.6128	10.9706	27.1302	0.368097	1.90986
	C1	7.36158	18.7238	2.44406	3.85368	3.64973	11.2153	0.566433	21.6357	4.53461	11.9337	0.230473	1.68811
	C2	7.36158	12.8553	5.92523	1.93432	1.88584	9.2959	0.440993	20.4771	3.04172	8.01748	0.19056	2.89476
	C3	7.36158	20.3713	7.11903	1.88458	1.76671	9.24617	0.327458	14.617	1.87937	4.39101	0.126136	2.91326
	C4	7.36158	18.5479	7.01776	0.727345	0.689565	8.08893	0.263225	14.7242	0	0	0.088593	5.21481
	DT	3.75428	25.1284	0.539913	6.83	6.1836	10.5843	0.501624	20.1	10.4085	26.284	0.344402	2.00248
	D1	3.75428	25.7541	2.01144	5.93673	5.34701	9.691	0.565259	18.5543	4.13012	10.2857	0.199433	1.9691
	D2	3.75428	31.9473	3.72109	5.56272	4.72016	9.317	0.434785	17.1354	2.91824	7.13224	0.16431	2.77696
	D3	3.75428	31.4128	5.54058	3.85182	3.28728	7.6061	0.288159	15.0881	1.571	3.29177	0.120397	3.2108
	D4	3.75428	24.1682	5.15722	1.87154	1.7075	5.62582	0.199062	10.0693	0	0	0.0605855	3.19462
	D5	3.75428	18.3767	4.02805	0.775215	0.735682	4.52949	0.16511	9.01583	0	0	0.0542469	3.02028
	ET	2.00781	43.0497	0.350025	9.47209	6.92184	11.4799	0.488444	23.2879	5.86543	17.8931	0.284812	2.68238
	E1	2.00781	37.8928	1.50962	8.01566	6.32565	10.0235	0.45847	14.7993	3.75902	9.19394	0.16793	2.94927
	E2	2.00781	44.7873	2.54738	6.59252	4.67889	8.60032	0.307526	12.8537	1.16043	2.36169	0.0987889	4.00568
	E3	2.00781	41.8587	3.10409	4.06352	3.02648	6.07133	0.213648	15.62	0	0	0.0939829	5.43638
	E4	2.00781	23.749	2.6652	1.19608	1.09479	3.20389	0.215888	16.6867	0	0	0.100401	3.05524
	FT	0.774339	56.9111	0.239764	8.51355	4.64789	9.28788	0.398211	24.2391	3.59664	8.83559	0.221557	3.71672
	F1	0.774339	51.1868	1.28764	6.4978	4.07271	7.27214	0.488444	18.4933	0	0	0.111271	6.41545
	F2	0.774339	39.7326	1.63822	3.13114	2.40796	3.90548	0.192451	18.1978	0	1.37013	0.117838	3.23361
	GT	8.61462e-08	52.0951	0.190272	4.03427	2.47846	4.03427	0.382925	11.7925	1.54691	3.8663	0.103921	3.51075
	G1	8.61462e-08	44.2226	0.733392	3.55703	2.54909	3.55703	0.21809	11.4996	0	0	0.0691912	2.68243
Leaf 5	AT	23.6167	12.2991	0.389577	8.91745	8.71278	32.5341	0.717001	38.2775	11.8195	21.4875	0.433154	3.66929
	A1	23.6167	7.09838	1.24998	7.60109	7.54283	31.2178	0.615504	34.9909	17.903	28.3295	0.492097	0.449224
	A2	23.6167	20.6914	3.76661	3.17988	2.97477	26.7965	0.553705	34.7179	11.0658	19.2328	0.393415	3.43637
	BT	13.3596	13.6893	0.54561	15.9656	15.512	29.3252	0.589886	34.6141	13.9459	30.5045	0.478976	3.03314
	B1	13.3596	14.8078	2.35816	13.1794	12.7417	26.539	0.460112	29.3654	8.11571	17.0246	0.329794	2.77499
	B2	13.3596	15.5121	5.66689	8.85982	8.53709	22.2194	0.478763	26.6661	6.11372	12.7122	0.275098	3.19805
	CT	6.09018	20.96	0.490364	20.8009	19.4245	26.8911	0.500165	34.3391	13.0382	25.1779	0.439354	3.59704
	C1	6.09018	20.6379	1.99608	18.4594	17.2748	24.5496	0.507816	24.8905	10.1328	18.2693	0.322735	3.49462
	C2	6.09018	26.7347	4.37178	14.0112	12.5134	20.1014	0.43148	22.0432	6.01292	12.1465	0.243224	3.08187
	C3	6.09018	29.296	7.80709	9.3057	8.11553	15.3959	0.326263	18.3987	2.65465	6.58871	0.166995	3.48331
	C4	6.09018	28.12	8.02273	4.1732	3.68061	10.2634	0.217465	14.302	1.57835	3.68576	0.118112	3.80264
	DT	3.28793	31.492	0.531263	20.2802	17.2932	23.5682	0.507294	30.1125	9.6781	23.6933	0.384419	3.23878
	D1	3.28793	36.192	2.11352	16.7348	13.5057	20.0228	0.45433	21.6104	6.08526	11.6206	0.237857	3.78813
	D2	3.28793	45.8006	4.9488	10.8692	7.57756	14.1572	0.339529	13.6442	4.33965	10.641	0.17333	1.44377
	D3	3.28793	38.8479	4.9524	4.40415	3.43001	7.69208	0.184353	12.6377	1.34917	2.31807	0.0983734	3.37121
	ET	1.51067	45.7614	0.427434	18.2058	12.7012	19.7164	0.52673	24.3966	5.42972	18.5112	0.292594	3.28026
	E1	1.51067	50.1305	1.51143	15.0245	9.63135	16.5352	0.425988	22.6208	6.90082	14.2915	0.26517	4.77011
	E2	1.51067	56.7855	3.13017	9.83986	5.39003	11.3505	0.276341	14.3835	1.83358	5.00752	0.128206	4.31504
	E3	1.51067	45.8266	2.96135	4.57094	3.18518	6.08161	0.170015	9.89464	0	0.517754	0.0626877	3.02654
	FT	1.25923	64.4501	0.328327	13.6619	5.89235	14.9212	0.409943	18.8624	4.80369	13.1798	0.223015	3.77627
	F1	1.25923	68.6444	1.44214	9.27417	3.37723	10.5334	0.276793	14.0112	2.10633	4.6763	0.12561	5.26275
	F2	1.25923	63.2437	1.7093	4.56096	2.05333	5.82019	0.156323	10.7514	0	1.29441	0.0725727	3.92633
	GT	7.5378e-08	70.9819	0.478183	7.18831	2.34243	7.18831	0.204129	8.90326	1.30922	2.83579	0.0788133	2.18102
	G1	7.5378e-08	54.5818	0.480322	3.56156	2.06406	3.56156	0.154816	8.18296	0	0	0.0492356	2.76764
Leaf 6	AT	17.2559	16.4064	0.436702	7.85376	7.53398	25.1096	0.40752	38.9635	11.3345	31.2657	0.493879	3.44535
	A1	17.2559	26.2209	2.41637	4.34403	3.89702	21.5999	0.446388	21.9794	5.21151	15.8897	0.260756	4.29152
	BT	7.71055	17.2163	0.367485	15.1108	14.4337	22.8213	0.496369	33.2577	8.7839	22.8274	0.392623	4.48927
	B1	7.71055	11.8606	3.93765	10.849	10.6174	18.5595	0.430677	20.95	3.59335	9.669	0.206823	3.88895
	B2	7.71055	22.5675	5.58965	8.29874	7.66329	16.0093	0.414148	18.7472	2.29192	6.15708	0.164255	0.276855
	B3	7.71055	30.6029	8.57923	3.89678	3.35402	11.6073	0.308942	17.1325	2.97613	1.06609	0.127701	3.86533
	CT	2.55161	19.2405	0.4016	18.8251	17.7736	21.3767	0.462212	27.6515	8.09704	19.17	0.332435	4.23413
	C1	2.55161	20.6216	2.47256	15.7642	14.7541	18.3158	0.432346	22.1927	2.57048	6.68217	0.18988	4.42396
	C2	2.55161	26.5993	5.94573	10.7876	9.64585	13.3392	0.364081	16.5166	1.41706	3.16007	0.127253	3.63704
	C3	2.55161	24.2764	6.29027	5.28468	4.81737	7.83628	0.240628	14.1382	0	0	0.0850674	3.05724
	DT	2.02818	37.0973	0.502516	16.9036	13.4826	18.9318	0.484901	25.2002	5.58156	16.6116	0.286785	3.48585
	D1	2.02818	36.246	2.132	14.4425	11.6477	16.4707	0.441413	17.946	2.2685	5.61053	0.155963	3.78761
	D2	2.02818	44.5065	3.63723	10.4251	7.43488	12.4533	0.340805	16.8431	0	2.3584	0.115706	3.70639
	D3	2.02818	43.8296	4.62516	4.83266	3.4863	6.86084	0.213653	16.4078	0	0	0.0987234	3.11677
	ET	0.75412	50.9114	0.286741	14.6347	9.22748	15.3888	0.408969	21.9499	4.90117	12.7554	0.2396	3.06278
	E1	0.75412	52.8527	1.78748	11.1578	6.73779	11.9119	0.391572	16.7551	1.88534	3.05532	0.130902	4.15206
	E2	0.75412	54.2338	3.43883	6.58185	3.84695	7.33597	0.236541	11.4019	0	0	0.0686036	2.9868
	E3	0.75412	46.4911	2.46285	3.20703	2.20794	3.96115	0.175281	12.3801	0	0	0.0744891	2.64585
	FT	0.267263	68.554	0.284219	11.56	4.2266	11.8272	0.335836	24.0037	6.20372	16.9148	0.285221	4.27506
	F1	0.267263	69.1242	1.34445	8.76509	3.12338	9.03236	0.31038	12.4146	0	0	0.0746969	2.82261
	F2	0.267263	67.0179	1.87688	4.50867	1.76039	4.77594	0.177763	11.2307	0	0	0.0675733	2.16513
	GT	1.72292e-07	84.3293	0.604699	7.10459	0.702011	7.10459	0.240343	25.9991	0	4.91811	0.186385	5.2108
	G1	1.72292e-07	86.1869	0.587474	3.64278	0.24225	3.64278	0.23582	16.6679	0	0	0.100288	3.61219
Leaf 7	AT	19.4578	13.6545	0.642481	8.97558	8.7219	28.4334	0.500262	43.5124	7.94757	22.5805	0.447727	2.33201
	A1	19.4578	18.9945	3.2993	4.65315	4.39979	24.1109	0.655158	37.7062	6.8407	22.1646	0.403518	2.59534
	BT	6.97425	18.918	0.517505	18.3434	17.3526	25.3177	0.569201	42.6616	7.66756	29.0691	0.480419	2.3665
	B1	6.97425	13.1774	3.50015	14.8763	14.4846	21.8505	0.676571	30.832	4.75084	19.4554	0.33293	2.00953
	B2	6.97425	15.7481	6.82918	10.1119	9.73235	17.0862	0.497591	32.1593	3.50071	13.1497	0.294901	2.48957
	B3	6.97425	24.5866	8.81226	4.84532	4.40601	11.8196	0.357545	19.0743	1.47819	4.21503	0.14944	2.57928
	CT	2.95254	27.6939	0.488858	19.656	17.4043	22.6086	0.586467	38.6039	8.40296	31.8917	0.477673	2.78661
	C1	2.95254	28.5756	2.33902	16.2565	14.2763	19.2091	0.576824	35.0528	5.03258	17.8077	0.350007	2.61147
	C2	2.95254	36.2028	5.55708	10.4589	8.43959	13.4114	0.427721	21.6851	1.92419	6.92818	0.184388	2.44979
	C3	2.95254	31.6171	6.48584	4.90918	4.18051	7.86172	0.278694	11.9896	0	1.23023	0.0796321	2.43915
	DT	0.803749	41.4206	0.308745	17.5438	13.1556	18.3475	0.486958	41.9681	6.14493	21.4466	0.420552	2.69953
	D1	0.803749	44.2197	2.03863	14.2591	10.219	15.0628	0.480653	26.3846	2.37876	9.28108	0.229762	3.1781
	D2	0.803749	48.3649	5.14653	8.80973	5.85305	9.61348	0.324195	18.9779	0	3.68228	0.136613	2.56768
	D3	0.803749	39.5459	3.77353	4.12014	3.1771	4.92389	0.234619	8.96484	0	0	0.0539401	0.659297
	ET	0.4443	59.1757	0.309901	14.585	7.47343	15.0293	0.475075	27.9841	5.03557	16.165	0.29749	2.9622
	E1	0.4443	60.6855	1.60306	12.163	5.95506	12.6073	0.426817	24.2556	2.7737	6.35426	0.201533	2.82672
	E2	0.4443	68.027	2.86675	7.68967	2.87724	8.13397	0.284627	14.9282	1.74597	0.842042	0.105582	2.48242
	E3	0.4443	60.7448	2.04266	3.1756	1.55192	3.6199	0.224454	7.65254	0	0	0.0460441	1.97089
	FT	0.22548	69.4088	0.240103	11.7242	4.12336	11.9496	0.445565	20.0026	2.84452	5.36629	0.170357	3.1737
	F1	0.22548	75.7622	1.08101	8.03583	1.97638	8.26131	0.281666	12.9615	1.33046	1.99028	0.0982112	3.22075
	F2	0.22548	73.7935	1.25127	3.50637	0.97863	3.73185	0.176847	10.4896	0	0	0.0631143	2.61345
	GT	2.26134e-07	88.084	0.462511	4.93998	0.165167	4.93998	0.220717	12.9486	0	0	0.0779097	2.95073
Leaf 8	AT	20.7009	11.8979	0.587872	7.14967	6.99607	27.8506	0.520851	51.116	13.9226	27.6489	0.560733	4.63284
	A1	20.7009	27.8675	2.10612	3.39018	2.99703	24.0911	0.483496	31.9192	5.21477	10.3304	0.286725	4.12265
	BT	15.7917	20.9837	0.333698	9.83409	9.18192	25.6258	0.553576	26.5653	7.5628	17.4538	0.312193	3.44329
	B1	15.7917	23.6283	2.02148	7.05555	6.46405	22.8472	0.490366	23.8517	4.35966	9.92164	0.230487	4.72268
	B2	15.7917	27.8961	4.82997	3.51841	3.10956	19.3101	0.377331	22.6411	2.22854	3.93841	0.173786	5.2077
	CT	8.23947	20.3395	0.43675	15.3474	14.3905	23.5869	0.52623	42.0155	9.00758	21.9176	0.441139	1.68944
	C1	8.23947	21.3545	2.32093	11.9448	11.1248	20.1843	0.420157	26.0657	3.15546	5.59915	0.21015	5.92973
	C2	8.23947	18.8031	5.72572	7.81822	7.40097	16.0577	0.348413	21.7617	2.09989	5.39823	0.176601	4.56217
	C3	8.23947	21.6657	7.94689	4.18705	3.89125	12.4265	0.266106	16.1593	1.05142	1.97462	0.115657	3.88279
	DT	4.40325	27.735	0.474005	16.5375	14.6375	20.9408	0.471403	26.0096	5.57612	13.568	0.273086	3.54295
	D1	4.40325	28.994	2.55267	13.0247	11.3923	17.4279	0.393554	18.8561	2.28267	5.58153	0.161348	4.28959
	D2	4.40325	30.5767	5.71816	8.14157	7.00947	12.5448	0.304204	18.3934	1.25157	2.00831	0.130523	4.32703
	D3	4.40325	24.6741	6.25796	4.18092	3.79919	8.58417	0.207219	13.5945	0	0	0.081796	3.07028
	ET	1.51344	36.4801	0.398799	16.175	13.0057	17.6884	0.447724	21.4637	5.34006	14.44	0.249607	3.74329
	E1	1.51344	36.4084	2.13252	13.1056	10.5475	14.6191	0.342426	17.073	1.91175	4.35429	0.140887	3.77472
	E2	1.51344	34.9548	4.56356	7.96965	6.53196	9.48308	0.240969	13.4383	0	0	0.0808561	3.56573
	E3	1.51344	27.7918	3.57423	4.42579	3.91526	5.93922	0.17198	28.5175	0	0	0.171585	5.48236
	FT	0.774807	47.0636	0.253906	13.8329	9.42278	14.6077	0.38937	26.0645	2.9685	7.72662	0.221961	3.97934
	F1	0.774807	47.3702	1.96562	10.1215	6.85488	10.8963	0.279098	16.7308	0	0	0.100667	3.83038
	F2	0.774807	42.5906	2.6478	5.52064	4.06434	6.29545	0.202815	23.1483	0	0	0.139279	4.27478
	GT	0.381995	76.9484	0.205213	10.4202	2.35317	10.8022	0.288951	21.4809	3.55889	8.72788	0.204075	3.90971
	G1	0.381995	74.6848	1.1325	8.06901	2.13125	8.451	0.247891	12.8256	0	0	0.0771695	3.811
	G2	0.381995	66.9035	1.52629	4.66984	1.83189	5.05184	0.161993	14.5052	0	0	0.0872758	2.55541
Leaf 9	AT	1.2212	3.5866	0.536778	12.3528	12.3286	33.3745	0.508085	41.7597	6.28258	11.7072	0.360822	3.23786
	A1	1.2212	14.7482	3.64573	6.57762	6.36092	27.5993	0.512969	37.1644	2.72525	4.05515	0.264906	4.22033
	BT	1.2212	15.0919	0.334166	18.0187	17.3972	30.4304	0.655298	38.6973	7.44684	12.7312	0.355723	2.74088
	B1	0.844074	20.6106	4.09038	12.5555	11.7518	24.9672	0.545591	29.4556	2.96424	4.9754	0.225583	3.21028
	B2	0.844074	25.9197	9.19193	5.83473	5.24779	18.2464	0.411564	25.5467	1.34391	1.99058	0.174018	4.39555
	CT	0.844074	17.8522	0.42776	22.7993	21.7015	28.4234	0.524857	35.4661	8.35263	15.5669	0.359067	2.97214
	C1	0.844074	23.139	3.00616	17.6721	16.2504	23.2962	0.528938	30.751	4.46816	7.69924	0.259125	4.22814
	C2	0.844074	28.7125	7.85898	11.1049	9.73944	16.729	0.424335	28.3513	1.59597	2.43841	0.195155	4.46086
	C3	2.42286e-07	27.4785	8.27689	5.16737	4.58441	10.7915	0.278005	17.699	0	0	0.106492	3.85171
	DT	2.42286e-07	35.6117	0.503982	21.5675	17.534	24.6133	0.526418	39.9649	9.09454	19.3542	0.41372	3.56803
	D1	12.9561	41.6104	3.12226	16.7025	12.4881	19.7483	0.538182	28.6448	4.16212	8.35469	0.24858	3.93854
	D2	12.9561	46.8071	6.62888	10.5675	7.23303	13.6133	0.361534	19.1738	1.32959	2.12184	0.136386	3.68137
	D3	9.48008	40.8703	4.87522	4.6614	3.52492	7.70721	0.243928	11.7211	0	0	0.0705238	3.83288
	ET	9.52523	52.4477	0.493615	19.1586	11.6769	20.5441	0.619795	30.6388	8.76132	20.3956	0.361919	3.30939
	E1	9.48008	54.4862	2.46237	14.6785	8.52672	16.0639	0.444175	23.7464	3.28474	6.31175	0.201323	4.37693
	E3	4.57685	42.8757	2.67172	4.1408	3.03451	5.52627	0.195886	7.27191	0	0	0.043754	4.80012
	FT	4.57685	86.9312	0.377011	13.8952	0.743871	14.7011	0.400106	39.1074	9.50601	21.1492	0.421997	6.51189
	F1	4.57685	85.2963	2.0613	9.89087	0.811072	10.6967	0.307047	17.0509	1.18753	2.17836	0.123092	3.44492
	F2	4.57685	76.1705	1.98802	4.88922	1.16869	5.69506	0.182969	11.319	0	0	0.0681046	4.71538
	GT	3.27121	79.0178	0.713121	8.23509	1.56881	8.23509	0.283927	26.8436	5.3494	10.8261	0.260025	4.87645
	G1	3.27121	72.365	0.726445	4.80216	1.45482	4.80216	0.22153	20.7403	0	1.65846	0.134891	8.39795
Leaf 10	AT	3.27121	8.40166	0.63795	22.0508	21.8142	34.4762	0.582311	27.785	7.37293	42.5558	0.471251	5.9233
	A1	2.04113	4.59284	3.68793	17.4749	17.4188	29.9003	0.669189	36.8857	11.7028	62.2366	0.672236	4.02391
	A2	2.04113	9.0432	7.01834	11.1449	11.0063	23.5703	0.469944	33.2249	7.24035	28.7805	0.419281	3.71736
	A3	2.04113	12.8835	10.5072	5.02734	4.90078	17.4527	0.327566	29.0565	3.41699	10.7389	0.26104	4.27875
	BT	1.24678	23.1754	0.553603	24.8361	22.832	28.9817	0.561593	34.4097	11.3011	60.3609	0.643469	3.57408
	B1	1.24678	23.7699	3.0049	20.1871	18.4746	24.3326	0.493257	35.3786	7.76261	34.3535	0.46936	3.98391
	B2	1.24678	24.3312	6.56654	14.5789	13.284	18.7245	0.362837	29.1356	4.44428	14.7359	0.292114	3.81466
	B3	0.773596	17.9612	9.26877	8.85694	8.4253	13.0025	0.257394	16.752	1.96968	5.75365	0.14783	3.44286
	B4	2.63823e-07	19.1938	6.99486	4.27042	4.03303	8.416	0.191422	11.6637	0.723832	1.82629	0.0857092	3.67374
	CT	22.6628	30.4661	0.484533	22.6719	19.5416	24.1225	0.441979	47.4518	11.1368	44.633	0.625156	5.27336
	C1	22.6628	28.579	2.56539	19.827	17.4112	21.2776	0.398868	32.7031	6.36409	21.0746	0.363875	4.43533
	C2	22.6628	30.3776	4.54892	15.3438	13.2373	16.7944	0.322068	28.4644	4.67697	15.3269	0.293092	4.47637
	C3	22.6628	29.7241	6.30266	10.5648	9.17473	12.0154	0.243094	16.2583	1.86351	5.49815	0.142657	4.13925
	C4	16.522	27.7245	4.56648	5.09462	4.50973	6.5452	0.16693	20.9461	1.30901	2.83389	0.15126	7.03893
	DT	16.522	35.9563	0.418168	19.8027	16.0296	20.4255	0.375425	36.8282	7.82651	26.8	0.43247	4.40136
	D1	16.522	37.0834	2.45491	15.0617	12.0156	15.6845	0.298405	16.1077	2.16969	6.66839	0.150742	3.70119
	D2	16.522	38.8626	4.29617	8.84378	6.88623	9.46663	0.202476	21.2503	1.88777	4.97308	0.169643	5.88499
	ET	8.42409	53.347	0.283667	14.4259	8.6118	14.9359	0.310164	20.4838	3.00524	9.28148	0.198076	3.90038
	E1	8.42409	53.5693	1.663	11.1185	6.60274	11.6285	0.249442	15.1359	1.72116	5.02244	0.13214	5.71869
	E2	8.42409	56.4033	1.53467	4.98888	2.76057	5.49884	0.157481	9.48732	0.721665	1.35684	0.0697422	3.34422
	FT	8.42409	62.8211	0.502343	6.5556	2.9944	6.5556	0.165105	17.2845	1.05978	2.07016	0.12306	4.74218
